# Supplementary material for: Association between Intestinal Parasite Infections and Proxies for Body Composition: A Scoping Review
Source: Nutrients. 2022 May 26;14(11):2229. doi: 10.3390/nu14112229 (PMC9182792; doi:10.3390/nu14112229)
Supplement: Supplementary file 1 [file nutrients-14-02229-s001.zip]

Archive with 2 entries (2 files):
- Table S1 - PRISMA-ScR-Fillable-Checklist.pdf
- Table S2 - Checklist JBI.pdf
